# Supplementary material for: Design, Modeling, and Experimental Validation of an Active Microcatheter Driven by Shape Memory Effects
Source: Micromachines (Basel). 2024 Apr 30;15(5):603. doi: 10.3390/mi15050603 (PMC11123389; doi:10.3390/mi15050603)
Supplement: Supplementary file 1 [file micromachines-15-00603-s001.zip]

Archive with 1 entries (1 files):
- micromachines-2921927-supplementary.mp4
